# Supplementary material for: Interaction between SNAI2 and MYOD enhances oncogenesis and suppresses differentiation in Fusion Negative Rhabdomyosarcoma
Source: Nat Commun. 2021 Jan 8;12:192. doi: 10.1038/s41467-020-20386-8 (PMC7794422; doi:10.1038/s41467-020-20386-8)
Supplement: Supplementary file 4 — Supplementary Data 1 [file 41467_2020_20386_MOESM4_ESM.zip]

Archive with 1 entries (1 files):
- 234521_2_data_set_5117082_qkbrl7.pptx
